# Supplementary material for: TIM4 expression by dendritic cells mediates uptake of tumor-associated antigens and anti-tumor responses
Source: Nat Commun. 2021 Apr 14;12:2237. doi: 10.1038/s41467-021-22535-z (PMC8046802; doi:10.1038/s41467-021-22535-z)
Supplement: Supplementary file 4 — Source Data [file 41467_2021_22535_MOESM4_ESM.xlsx]

## Sheet: Figure 1
	a		cDC1												e	Early	Late
		nLung	8.75	5.62	5.24	9.06	7.15	5.89	4.32	6.28	8.1	5.17				48.1	11.8
		KP(e)	3.77	2.69	4.93	10.4	7.98									54.8	7.16
		KP(l)	0.72	2.97	2.1	0.95	4.48									52	13.5
																32.6
	b		cDC1
		KP(e)	12.4	7.64	14.1	12.8	19.9	19.8	13.3	17.4					f	cDC1 (early)	cDC1(late)
		KP(l)	0.96	1.03	0.8	0.52	12.4	1.64	11.3	1.87						87.8705	7.13
																89.31	7.2
																81.41	7.94
	c	nLung	KP(e)	KP(l)		d	nLung	KP(e)	KP(l)								10.68
		1	1	0			5.26316	0	0								9.64
		1	0.75	0			5.12821	0	12.5
		0.1667	1	0			20	0	0							% of proliferation				# proliferated OTI (cells x 103)
		0	0.75	0			13.6364	0	9.52381						g	nLung	KP(e)	KP(l)		nLung	KP(e)	KP(l)
		0.3333	0.75	0			36.3636	0	4.87805							48.89	38.3	15.3981		3.79	2.34	0.1
		0.2	0	0			16.6667	0	11.5385							46.6	37.1	12.11		4.52	3.64	0.376119
		0	0.5	0			14.2857	5.26316	4.7619							34.07	27	5.09828		1.12	0.97	0.03
		0	0.5	0			16.6667	6.25	8.33333							32.93	35.2	4.19		2.55	3.51	1.65
		0	0.7	0			9.375	9.09091	7.40741							20.62		14.45		1		0.348101
		0	0.5	0			16.6667	11.1111	4.54545							20.84		2.87853		2.21		0.89
		0	0.25	0			18.1818	12.5	7.69231							18.65		9.72		1.79
		0.6	0.25	0			10	14.2857	5.26316							16.73
		0.1667	1	0			5.26316	16.6667	6.45161							34.3
		0.0833	0.0909	0			10.3448	16.6667	4.34783							36.6
		0.1429	0.1364	0			21.4286	16.6667	7.14286
		0.3333	0.5	0			10.3448	18.1818	3.125
		0.5	1	0			12.8205	20	10
		0.5	0.5	0			5.40541	20
		0.5	0.3077	0			16	20
		0.6667	0.75	0			10	22.2222
		0.1667	0.4	0				25
		0.6667	0	0				25
		0.3333	0.2	0				25
		0.2222	0.1818	0				25
		0.4	0.4	0				27.2727
			0.75	0
		0.4	0.75	0
		0.5	1	0.071
		0	0.2	0.083
		0.1111	0.3333	0.091
		0.3333	0.3333	0.111
		0.6471		0.125
		0.5		0.125
		0.1818		0.143
		0.4		0.143
		0.5		0.143
		0.7143		0.15
		0.5333		0.16
		0.3125		0.167
		0.5625		0.2
		0.7368		0.2
		0.875		0.2
		0.4643		0.214
				0.235
				0.25
				0.278
				0.3
				0.333
				0.333
				0.333
				0.357
				0.375
				0.417
				0.429
				0.5
				0.571
				0.583

## Sheet: Figure 2
	b	7	14	21	28				c	KP(e)	KP(l)		d	KP(e)	KP(l)
		0.030297	0.411979	2.69265	0.263158					0.9	0.73			0.000719	0.000222373
		0.091306	0.247336	0.845292	0.285805					0.71	0.67			0.001038	0.000443147
		0.130643	1.53639	2.30156	0.316756					0.82	0.87			0.001595	0.00144695
		0.098619	1.37432	0.991849	0.317083					2.29	0.66			0.001459	0.00126135
		0.227953	1.24614	3.1548						1.38	0.46			0.002905	0.000652068
		0.013793	1.27191	0.715746						1.14	0.46			0.002103	0.000914181
		0.087271	1.64468							1.15	0.18			0.001535	0.000267662
		0.038794	0.428127								0.19			0.001057
			0.91909											0.003696
			1.39671											0.003996
			2.29126											0.001338
			1.38235
			0.773463
			0.420594
			0.666154
			0.474669
			0.762216
		% of proliferation		# OTI (cells x 103)						% of proliferation		# OTI (cells x 103)
	e	KP(e)	KP(l)	KP(e)	KP(l)				f	KP(e)	KP(l)	KP(e)	KP(l)
		66.41	0.51	27.24	1.36					62.84	3.77	4.13	5.16
		62.85	4.88	43.58	2.22					50.26	4.69	3.96	8.62
		4.48	3.81356	56.11	0					5.37	2.86	4.69	10.54
		10.47	0.719424	24.9	1.31					13.54	5.16	63.19	0.48
		2.8	0	58.31						11.06	16.48	4.57	11.73
		91.4	0	20.94						98.75	2.3	96.77
		82.43	13.1579							92.06	54.78	34.83
		94.75								68.18
		92.8								98.69
		4.46								46.81
		9.59								66.67
		3.47								37.5
		% of proliferation		IFNγ+ OTI (%)		IFNγ+ CD45.2 CD8 (%)
	g	WT	Batf3-/-	WT	Batf3-/-	WT	Batf3-/-		h	WT	Batf3-/-
		84.2	44.4	53.1	10.4	2.78	1.69			78.5	38.2
		76.1	39.6	61.2	7.8	5.72	1.16			82	40.3
		72.4	41.8	54.5	4.66	4.12	1.2			79	45.1
				55.5	13.2	4.6	1.25			78.5	56.5

## Sheet: Figure 3
	a		nLung cDC1				KP (l) cDC1
		Cxcr3	291.11	204.44	229.92	228.71	154.16	281.5	273.43
		Clec9a	1740.36	1538.83	1565.93	1608.97	1158.11	1348.11	1446.52
		Xcr1	933.64	706.15	751.24	916.15	667.18	778.01	932.14
		Tlr3	1136.52	988.71	1152.85	1064.4	857.66	1108.31	1167.6
		Flt3	533.28	549.3	648.72	502.03	529.1	760.54	601.9
		Cd24a	1290.78	1121.76	1305.81	1370.1	1034.02	1136.33	1204.26
		Cd207	324.25	316.22	376.55	264.24	110.8	59.1	171.41
		Itgae	959.3	969.14	1045.08	1021.48	1220.77	1373.79	1289.26
		Id2	1522.78	1247.42	1293.92	1321.71	1039.27	1349.32	1286.55
		Irf8	1483.28	1366.19	1422.1	1423.62	1519.17	1270.07	1550.56
		Batf3	269	250.86	235.42	285.51	271.35	271.35	279.5
		Cfs1r		43.22	59.27	68.59	76	97.82	42.48
		Sirpa	31.18	30.97	30.8	25.46		34.75	45.24
		Itgam	20.06	21.23	19.14	21.33	27.5	15.31	21.29
		Irf4	25.2	31.8	26.25	26.27	13.62	22.84	19.76
	f	nLung	KP(e)	KP(l)		g		CD45-	CD45+	cDC2	AM	IM	Monocytes	Neutrophils	TAM
		76.8	52.4	24.1683			FMO	102	68	289	850	360	102	119	289
		73.9	71.7	20.4713			nLung	115	69.4	309	834	411	115	124	ND
		72	54.7	24.6106			KP	109	64	305	1066	44	109	110	305
			56.5	63
			52.7	35.9
			44.4	49.1
				19.1311
				23.6099
				12.8571

## Sheet: Figure 4
												pH rodo+ cDC1 (%)		pH rodo cDc1 (MFI)
	a	Isotype	TIM4		b	Isotype	Isotype KP	TIM4	TIM4 KP		c	WT	Timd4-/-	WT	Timd4-/-
		14.64	1.37			5.7	0.61	0.14	1.67			29.05	14.05	946	692
		10.59	0.4			5.56	0.58	1.71	1.86			23.4	14	853	767
		14.05	1.1			4.24	0.89	2.39	2.02			17.2333	12.1333	871	711
						3.96	0.72	1.48
						4.32	2.97	2.76
						6.88	2.1	2.36
						6.11	0.95	3.27
							3.77	2.92
							2.69
						% of proliferation		# proliferated OTI (cells x 103)
	d	Isotype	TIM4		e	Isotype	TIM4	Isotype	Tim4		f	Isotype	TIM4
		48.1	23.4			48.89	14.33	3.79	0.24			31.1503	22.1372
		39.5	22.6			46.6	16.65	4.52	0.44			29.4269	20.8128
		47.4	21.8			34.07	15.7	1.12	0.09			17.4609	14.0363
		42.9	20.5			32.93	17.15	2.55	0.38			17.2457	13.0128
		61.8	22.7			20.62	5.33	1	0.28			25.8049	14.6124
						20.84	16.9					47.8702	11.0571
						18.65	17.44					51.3393	6.68151
						16.73						27.0454
												49.2803
	g	WT	Timd4-/-
		16.3662	16.7049
		20.0849	8.57676
		19.1432	4.84375
		22.4691	10.2653
		22.4547	7.62911

## Sheet: Figure 5
	CD8+ IFNγ+ (% on CD8+)										Vα2Vβ5+ IFNγ+ (% on Vα2Vβ5+)
a		Isotype					TIM4					Isotype					TIM4
	7	0.098619	0.227953	0.013793	0.087271	0.038794	0.145228	0.050308	0.174927	0.073126	7	1.19761	5.51181	1.11111	2.58621	0	2.98508	3.66973	2.15054	3.19149
	14	0.773463	0.420594	0.666154	0.474669	0.762216	0.307152	0.192097	0.063549	0.10846	14	6.09137	10.582	14.7368	10.4938	17.1946	1.6129	0	0	0.534759
	21	0.299337	0.240495	0.307598	0.07272	0.204597	0.132595	0.061237	0.034726	0.185719	21	0.699301	1.51515	0	0	0.819672	1.90114	0.628931	0	1.52672
b	WT	Timd4-/-			c	WT	Timd4-/-			d	WT	Timd4-/-			e	Batf3-/-;Timd4-/-	Batf3-/-;WT
	1.85	0.99				34.21	25.59				29.7713	15.6866				0.060843	2.21447
	1.68	1.27				43.02	13.82				26.098	14.1351				0.423979	0.886646
	1.83	0.99				39.09	30.85				23.836	3.89466				0.280213	0.904573
	2.03	0.58				31.77	24.89				12.5949	6.30194				0.773673	1.11569
	1.39	0.9				45.13	27.41				36.6854	8.692				0.33266	0.803656
																0.714027	0.957659
f	Batf3-/-;Timd4-/-	Batf3-/-;WT			g	Batf3-/-;WT	Batf3-/-;Timd4-/-
	117.052	266.474				0.0009	0.038
	204.839	243.302				0.00186249	0.0184
	133.413	450.433				0.00242262	0.1
	106	354.84				0.01145	0.0125
	165.324	289.975
		186.871

## Sheet: Figure 6
	b	Untreated	Oxa/Cycl + Isotype	Oxa/Cycl + TIM4		c	Untreated	Oxa/Cycl + Isotype	Oxa/Cycl + TIM4
		0.804	1.04	0.98			0.596	0.92	0.89
		0.875	1.01	0.83			0.494	0.83	0.86
		0.811	0.99	0.88			0.555	0.85	0.76
		0.76	0.95	0.9			0.519	1	0.86
		0.864	1.01	0.92			0.504	0.9	0.77
		0.83	1.06	0.93			0.61	1.14	0.85
		0.823	1.21	0.81			0.49	1	0.87
		0.844	0.87	0.79			0.521	0.93	0.7
		0.887	1.02	0.95			0.619	1.07	0.91
		0.779					0.538
	d	Untreated	Oxa/Cycl + Isotype	Oxa/Cycl + TIM4		e	WT	Batf3-/-
		0.420063	0.301338	0.508544			21.1411	8.30529
		0.489548	0.185128	0.401477			51.5527	0.42388
		0.413002	0.282129	0.178713			26.1681	3.88773
		0.455174	0.328713	0.41414			13.9773	8.52244
		0.472923	0.333501	0.522142			12.7242
		0.311253	0.0392741	0.238692			42.273
		0.287357	0.220588	0.352644			60.6293
		0.169658	0.150445	0.339907			19.9635
		0.306231	0.305838	0.202196			65.9796
		0.482391	0.13	0.327133			24.1082
		0.22	0.29	0.25			50.2778
		0.65	0.19	0.28			71.2135
		0.29	0.11	0.38			39.81
			0.23	0.24

## Sheet: Figure 7
		Probability of survival (%)				Probability of survival (%)									cDC1 signature log2(CPM+1)		CD8 signature log2(CPM+1)
	b	Years	High cDC1	Low cDC1		Years	High cDC1+Timd4	Low cDC1+Timd4		c	Responder	Non responder		d	Responder	Non responder	Responder	Non responder
		4.17	0			4.17	0				1.21063	4.54138			2.33	-4.81	11.02	3.75
		1.66	0			1.66	0				2.5265	0.246612			3.28	1.45	12.95	6.35
		3.75	0			3.75	0				3.92918	0.788224			2.57	2.99	14.86	9.24
		3.08	0			1.58	0				4.16599	0.986935			0.54	-1.6	15.93	6.96
		1.58	0			1.25	0				3.47938	-0.851092			5.14	2.48	14.16	9.75
		1.25	0			1	0					0.835304				-5.54		-3.47
		1	0			2.08	0					2.01538				2.42		8.31
		2.08	0			2	0					-0.0221652				-4.64		0.25
		2	0			0.17	0					-0.223231				1.1		6.75
		0.17	0			0.04	0					0.301637				-1.51		3.71
		0.04	0			0.62	0					-0.7327				0.25		5.97
		0.62	0			0.5	0
		0.5	0			8.15	0
		8.15	0			0.97	1
		0.97	1			2.19	1
		2.19	1			0.36	0
		0.36	0			3.63	0
		3.63	0			3.92	0
		3.92	0			3.7	0
		3.7	0			3.18	0
		3.18	0			3.51	0
		3.51	0			2.08	1
		2.08	1			3.19	0
		3.19	0			2.84	0
		2.84	0			2.81	1
		2.81	1			2.36	0
		2.21	1			2.33	0
		2.33	0			1.63	0
		1.98	0			2.32	0
		1.63	0			1.93	0
		2.32	0			7.17	0
		7.17	0			2.7	1
		2.7	1			5.11	0
		5.11	0			1.89	0
		1.89	0			1.53	1
		1.53	1			1.97	0
		0.6	0			1.33	0
		1.97	0			1.28	0
		1.05	0			0.96	0
		1.33	0			1.14	0
		0.96	0			1.12	1
		1.14	0			2.34	1
		1.12	1			2.38	1
		2.34	1			3.89	1
		2.38	1			13.05	0
		3.89	1			3.37	1
		13.05	0			3.11	1
		3.37	1			18.44	0
		3.11	1			13.68	0
		18.44	0			8.48	0
		13.68	0			3.95	0
		8.48	0			1.79	1
		3.95	0			5.06	0
		1.19	1			3.53	1
		1.79	1			2.13	1
		1.26	1			3.47	1
		5.06	0			0.06	1
		3.53	1			3.08	0
		2.13	1			6.71	0
		3.47	1			3.39	0
		0.06	1			3.84	0
		3.08	0			3.38	0
		6.71	0			5.85	0
		3.39	0			2.39	0
		3.84	0			1.33	0
		3.38	0			2.73	1
		5.85	0			1.84	0
		2.39	0			1.93	0
		1.33	0			1.21	0
		2.73	1			2.12	0
		1.84	0			1.55	0
		1.93	0			1.47	0
		1.21	0			2.44	0
		2.12	0			1.92	1
		1.55	0			1.64	1
		1.47	0			1.64	0
		2.44	0			1.97	1
		1.92	1			1.3	0
		1.64	1			1.5	0
		1.64	0			1.41	0
		1.97	1			2.43	0
		1.3	0			1.85	0
		1.5	0			1.28	1
		1.41	0			1.46	0
		2.43	0			1.48	0
		1.85	0			1.51	0
		1.28	1			1.47	0
		1.46	0			1.41	0
		1.48	0			1.72	0
		1.51	0			0.08	0
		1.47	0			1.67	0
		1.41	0			1.5	0
		1.72	0			4.73	1
		0.08	0			3.2	1
		1.68	1			7.33	0
		1.67	0			4.27	0
		1.5	0			1.67	0
		3.98	1			1.67	0
		3.2	1			1.57	0
		7.33	0			1.17	0
		4.27	0			1.05	0
		1.57	0			0.48	0
		1.17	0			0.39	0
		1.05	0			1.89	0
		0.39	0			1.13	0
		1.89	0			1.13	0
		0.63	0			0.58	1
		1.13	0			4.38	1
		0.58	1			6.89	0
		4.38	1			4.19	1
		6.89	0			6.49	0
		4.19	1			3.65	0
		6.49	0			7.1	0
		3.65	0			9.05	0
		7.1	0			3.33	1
		9.05	0			9.96	0
		3.33	1			5.41	0
		9.96	0			8.68	1
		5.41	0			6.47	0
		8.68	1			7.76	0
		6.47	0			2.26	0
		7.76	0			2.73	0
		2.26	0			1.9	1
		2.73	0			2.57	0
		1.9	1			1.14	0
		2.57	0			0.88	0
		1.14	0			0.85	0
		0.88	0			0.22	0
		0.85	0			1.14	0
		0.22	0			1.02	0
		1.14	0			2.31	0
		1.02	0			1.19	1
		2.31	0			1.87	0
		1.19	1			0.51	0
		1.87	0			0.09	1
		0.09	1			1.03	0
		1.03	0			1.31	0
		1.31	0			1.37	0
		1.68	0			1.68	0
		1.79	0			1.79	0
		1.65	0			1.65	0
		1.71	0			1.71	0
		1.74	0			1.48	0
		1.56	0			1.74	0
		1.72	0			1.56	0
		3.06	0			1.72	0
		0.12	0			3.06	0
		1.8	0			0.12	0
		2.96	0			1.8	0
		2.71	0			2.96	0
		1.58	0			2.71	0
		1.19	0			1.19	0
		0.53	1			0.53	1
		0.84	0			0.84	0
		1.3	0			1.3	0
		0.23	0			0.23	0
		7.18	1			7.18	1
		2.6	1			2.6	1
		2.03	0			2.03	0
		6.19	0			6.19	0
		3.92	0			3.92	0
		0.04	0			0.04	0
		1.65	0			1.65	0
		4.93	1			4.93	1
		1.67		0		3.08		0
		2.5		0		1.67		0
		2.17		0		2.5		0
		0.27		1		2.17		0
		2.36		0		0.27		1
		1.93		0		2.21		1
		1.62		0		1.98		0
		2.44		0		1.62		0
		0.71		0		0.6		0
		1.28		0		2.44		0
		0.79		0		1.05		0
		6.35		1		0.71		0
		0.82		1		0.79		0
		4.43		0		6.35		1
		0.84		1		0.82		1
		1.92		1		1.19		1
		2.26		0		1.26		1
		1.79		0		4.43		0
		1.54		1		0.84		1
		1.27		0		1.92		1
		1.31		0		2.26		0
		1.15		0		1.79		0
		1.42		0		1.54		1
		0.13		0		1.27		0
		1.63		0		1.31		0
		1.32		0		1.15		0
		1.63		1		1.42		0
		4.73		1		0.13		0
		6.02		0		1.63		0
		4.73		0		1.32		0
		1.67		0		1.68		1
		1.67		0		3.98		1
		0.48		0		1.63		1
		1.13		0		6.02		0
		8.38		0		4.73		0
		3.21		1		0.63		0
		19.86		0		8.38		0
		2.6		1		3.21		1
		4.44		1		19.86		0
		0.88		1		2.6		1
		4.19		1		4.44		1
		9.21		1		0.88		1
		2.94		0		4.19		1
		1.79		0		9.21		1
		0.1		0		2.94		0
		1.45		0		1.79		0
		0.51		0		0.1		0
		1.38		1		1.45		0
		1.3		0		1.38		1
		1.37		0		1.3		0
		1.48		0		1.51		1
		1.51		1		1.58		0
		3.22		0		3.22		0
		6.16		0		6.16		0
		5.92		0		5.92		0

## Sheet: Fig Supp 1
	b		CTRL																	KP
		AM	0.95	1.96	1.53	0.92														0.58	0.39	0.94	0.98	0.77	0.27	0.53	0.27	0.37	0.21
		Neu	8.181	8.203	7.64	9.04	9.411	8.287	7.043	8.56	12.01	11.96	9.07	7.37	8.11	6.8	12.24	7.75	15.27	30.085	22.054	24.356	34.16	26.66	18.61	19.46
		Eo	1.14	1.25	2.23															2.59	6.37	4.55
		Mono	3.98	2.47	4.69															2.39	2.77	2.41
		T cells	19.558	15.525	21.433	22.7	16.672	16.331	13.41	16.8	21.1	20.1	20.5	18.6	19	18.9	18.7018		23.3447	7.30025	8.50938	10.0248	11.99	14.08	11.007	7.36
		DCs	1.191	0.67	1.369	1.76	0.502	0.65	1.185	0.8	0.93	0.76	0.26	0.62	1.86	1.96	3.82	4.32	4.31	2.5	3.26	3.11	1.194	1.158	0.796	1.54
			% on CD11c+ MHCII+
	e		CTRL																				KP
		cDC1	42.88	40.51	27.12	57.29	50.97	41.36	50.25	47.8	50.55	38.14	44.47	54.4	54.84	34.07	36.42	44.5	53.05	41.05	36.44	53.6	14.57	17.17	9.36	8.43	6.7	19.21	11.56	16.4	10.96	16.62	21.45	11.64
		cDC2	32.25	33.63	35.91	29.57	33.59	33.78	28.88	31.3	26.67	23.68	29.66	21.24	29.22	27.66	37.96	36.08	29.64				41.14	38.17	30.62	78.93	47.21	34.19	40.78	45.4	34.35	39.57	30.97
		mo-DC	24.87	25.86	36.97	13.14	15.44	15.32	15.97	23.32	18.16	35.18	31.85	15.94	23.92	13.32	17.24	26.28	19.29	20.99	27.48	16.75	44.29	44.66	60.65	60.95	14.37	33.58	54.24	42.82	43.65	49.03	38.98	57.39
			# cells x 103
			nLung											KP
		cDC1	40.1	42.5	28.1	48.9	61.3	26.5	76.97	109.27	118.37	102.57	76.76	113.69	143.13	108.51	55.45	30.36	36.38	21.97
		CD11b	146.2	101.7	37.1	72.7	88.3	31	62.22	70.5	155.28	151.23	90.31	571.01	592.46	367.79	381.98	156.89	140.46	102.85

## Sheet: Fig Supp 2
		cDC2 CTV+ cells (%)				AM CTV+ (%)						cDC2 BFP+ (%)			AM BFP+ (%)
	a	nLung	KP(e)	KP(l)		nLung	KP(e)	KP(l)			b	Early	Late		Early	Late
		3.16	2.69	1.09		39.52	11.9	5.8				3.92	2.12		0.59	0.49
		2.74	2.09	2.61		16.05	13.5	29.74				2.72	2.34		0.35	0.24
		2.98	2.32	2.23		38.78	15.4	32.93				5.01	1.08		0.53	0.19
		4.92	8.42	0.98		41.03	49.2	1.25				4.15	1.68		0.63	0.27
		1	7.56	2.61		6.16	33.9	47.75				5.18	15.3		1.6	15.06
		1.03				6.96						3.36	0.78		1.05	3.04
		2.02				62.48						2.41	8.65		0.8	0.7
		1.41				17.2						4.31	2.04		1.82	0.11
		2.88				26.2
		2.88				28.7

## Sheet: Fig Supp 3
	c	Isotype	CD8		e	cDC1	cDC2	AM	moDC		f	cDC1	KP(l)cDC1
		0.0117874	0.0734564			16.3662	0.827815	0.619835				6.89	5.99
		0.00033202	0.0604765			20.0849	1.04987	2.2449	2.61364			8.19	3.39
		0.0007805	0.0869017			19.1432	0.428954	1.17417	1.85644			9.67	4.17
		0.00536024	0.0697092			22.4691	0.938628	2.86041	3.43474			8.6	2.91
		0.00366271	0.0309588			22.4547	0.632467	1.88442	2.96736			3.77	6.02
								1.19048	4.54545			6.56
									2.00893
			IL12a relative expression/GAPDH
	g		cDC1								KP (I)- cDC1
		NS		0.030732		0.0726772	0.00597905	0.000386525	0.00957818	0.00216122	0.0383985	0.0005999	0.019568	0.000971
		CpGB	0.27547	0.056936	0.483238	0.976453	0.0192376	0.0703146	0.0906215	0.157776	1.01009	0.340793	0.426768	0.142108
			IL12b relative expression/GAPDH
			cDC1									KP (I)- cDC1
		NS	98.2283	89.9834	52.0328	32.5563	76.2384	45.4937	87.6077	36.6444		120.12	28.8496	49.2863	42.7658	11.2009
		CpGB	402.652	288.722	391.685	146.295	102.983	135.683	71.0775	225.813	104.651	230.714	267.335	176.182	183.127	77.6589
			Ifna relative expression/GAPDH
	h		cDC1						KP (l)- cDC1
		NS	0.535011	0.104038	0.243563	0.0277784	0.0350975	0.0355068	0.16344	0.221383	0.136555	0.040037	0.0317712
		DMXAA	5.53849	0.980445	2.19357	1.20078	0.339358	2.10935	11.9432	6.77734	7.08298	3.22687	5.91215
			cDC1									KP (l)- cDC1
		NS	1.44359	1.50052	6.86425	1.67008	3.06761	0.752363	1.27412	0.736212	1.20332	2.20612	1.20636	0.839523	2.63503	4.62074
		DMXAA	59.8238	59.6422	17.4577	14.4557	26.6278	26.732	40.0799			42.0104	24.7602	26.2404	28.5927	29.3257
	i		cDC1								KP (l)- cDC1
		0	0.055	0	0.132	0	0.06	0	0		0.063	0	0	0	0	0.093	0
		90	1.055	0.825	0.807	0.324					0.807	0.933	0.582
		270	1.71	1.55	2.163	1.251	1.461	0.756			1.75	1.815	1.602	1.17	1.749	1.548	1.323	0.921
	j		cDC1							KP (l)- cDC1
		0	0.055	0	0.132	0	0.06	0	0	0.063	0	0	0	0	0.093	0
		100	0.325	0.294	0.222	0.132		0.159		0	0	0.138	0.18	0.054	0.129	0.147	0	0.072
		200	0.19	0.225	0.312	0.492	0.186	0.153	0.213	0	0.177	0.168	0.177	0.285	0.054	0.12

[truncated: 11 more sheets: Fig Supp 6, Fig Supp 7, Fig1 Stat , Fig 2-3 Stat, Fig 4 Stat, Fig 5 Stat, Fig 6 Stat, Fig s1 Stat, Fig s2 Stat, Fig S3 Stat, Fig S7 Stat]
